# Supplementary material for: Dataset of allele, genotype and haplotype frequencies of four LIN28B gene polymorphisms analyzed for association with age at menarche in Russian women
Source: Data Brief. 2019 Jul 30;25:104323. doi: 10.1016/j.dib.2019.104323 (PMC6698934; doi:10.1016/j.dib.2019.104323)
Supplement: Supplementary file 1 [file mmc1.xls]

## Sheet: suppl
ID	rs4946651	rs7759938	rs314280	rs314276	Age	Age at menarche
1	GA	TC	TC	CA	26	10
2	GG	TT	CC	CC	20	13
3	GA	TC	TC	CA	35	13
4	GG	TT	CC	CC	35	13
5	GA	TT	TC	CC	25	11
6	AA	CC	TT	AA	21	14
7	GG	TT	CC	CC	26	13
8	GG	TT	CC	CC	28	14
9	GA	TC	TC	CA	30	13
10	GG	TT	CC	CC	29	12
11	AA	TC	TT	CA	32	15
12	GG	TT	CC	CC	30	13
13	GA	TC	TC	CA	20	13
14	GA	TC	TC	CA	22	13
15	GG	TT	CC	CC	20	15
16	GA	TT	TC	CC	21	13
17	GG	TT	CC	CC	27	11
18	GG	TT	CC	CA	35	15
19	AA	TT	TT	CC	34	12
20	GA	TT	TC	CC	26	12
21	AA	TC	TT	CA	21	13
22	AA	CC	TT	AA	19	14
23	GG	TT	CC	CC	30	12
24	GA	TC	TC	CA	24	13
25	AA	TC	TT	CA	19	14
26	GA	TT	TC	CC	18	12
27	AA	CC	TC	AA	20	14
28	AA	CC	TT	AA	29	14
29	GA	TT	TC	CC	23	14
30	GG	TT	CC	CC	23	12
31	AA	TC	TT	CA	32	13
32	GG	TT	CC	CC	29	13
33	GA	TC	TC	CA	33	11
34	GA	TC	TC	CA	25	15
35	AA	TC	TT	CA	20	13
36	GA	TC	TC	CA	36	13
37	GA	TC	TC	CA	21	14
38	AA	TC	TT	CA	21	12
39	GA	TC	TC	CA	29	13
40	GG	TT	CC	CC	27	14
41	GG	TT	CC	CC	30	12
42	GA	TT	TC	CC	28	11
43	GA	TC	TC	CA	25	13
44	GA	TC	TC	CA	24	13
45	GG	TT	CC	CC	27	12
46	GG	TT	CC	CC	28	14
47	AA	TC	TT	CA	26	12
48	GA	TT	TC	CC	29	13
49	AA	CC	TT	AA	18	11
50	GA	TT	TC	CC	18	12
51	GA	TC	TC	CA	19	13
52	GG	TT	CC	CC	23	11
53	GA	TC	TC	CA	22	13
54	GG	TT	CC	CC	25	13
55	AA	CC	TT	AA	25	11
56	AA	TC	TT	CA	26	13
57	GA	TC	TC	CA	26	12
58	GG	TT	CC	CC	21	13
59	GA	TT	TC	CC	20	14
60	AA	CC	TT	AA	24	12
61	GA	TT	TC	CC	23	13
62	GG	TT	CC	CC	36	12
63	AA	TC	TT	CA	25	11
64	GA	TC	TC	CA	26	11
65	GG	TT	CC	CC	32	13
66	AA	TC	TT	CA	20	12
67	GG	TT	CC	CC	24	12
68	AA	TC	TT	CA	27	13
69	GG	TT	CC	CC	25	12
70	GA	TC	TC	CA	22	15
71	GA	TC	TC	CA	25	12
72	GG	TT	CC	CC	27	12
73	GA	TT	TC	CC	21	13
74	GA	TT	TC	CC	26	11
75	GG	TT	CC	CA	21	14
76	GG	TT	CC	CC	23	13
77	GA	TC	TC	CA	23	12
78	GA	TT	TC	CC	35	13
79	GA	TT	TC	CC	20	12
80	GA	TC	TC	CA	19	11
81	GG	TT	CC	CC	23	12
82	AA	TC	TT	CA	24	13
83	GA	TT	TC	CC	26	13
84	GA	TC	TC	CA	28	13
85	AA	CC	TT	AA	33	13
86	GG	TT	CC	CC	24	14
87	GG	TT	CC	CA	28	13
88	GA	TT	TC	CC	24	13
89	GG	TT	CC	CC	21	13
90	GG	TT	CC	CC	29	13
91	AA	CC	TT	AA	26	13
92	GA	TC	TC	CA	24	12
93	GG	TT	CC	CC	24	12
94	GA	TC	TC	CA	35	11
95	AA	CC	TT	AA	22	13
96	GA	TC	TC	CA	33	13
97	GA	TT	TC	CC	22	13
98	GA	TC	TC	CA	29	12
99	GA	TC	TC	CA	26	12
100	GG	TT	CC	CC	31	13
101	GG	TT	CC	CC	24	13
102	GA	TC	TC	CA	29	11
103	GA	TC	TC	CA	27	13
104	AA	TT	TT	CC	33	14
105	GG	TT	CC	CC	20	11
106	AA	TC	TT	CA	25	12
107	GA	TC	TC	CA	29	13
108	GG	TT	CC	CC	20	12
109	GG	TT	CC	CC	22	13
110	GA	TC	TC	CA	25	13
111	GA	TT	TC	CC	23	11
112	GG	TT	CC	CC	26	13
113	GG	TT	CC	CA	36	14
114	GG	TT	CC	CC	27	12
115	GG	TT	CC	CC	25	13
116	GG	TT	CC	CC	22	12
117	GA	TC	TC	CC	20	13
118	GG	TT	CC	CC	25	11
119	AA	TC	TT	CA	24	13
120	GG	TT	CC	CC	26	12
121	AA	CC	TT	AA	30	12
122	GA	TC	TC	CA	24	11
123	GG	TT	CC	CC	26	11
124	GG	TT	CC	CC	26	13
125	AA	TC	TT	CA	27	13
126	GG	TT	CC	CC	28	13
127	GA	TC	TC	CA	25	11
128	GA	TC	TC	CA	29	14
129	GG	TT	CC	CC	29	13
130	GA	TC	TC	CA	22	13
131	GG	TT	CC	CC	22	11
132	GA	TC	TC	CA	31	13
133	GA	TC	TC	CC	28	13
134	GG	TT	CC	CA	33	13
135	AA	CC	TT	AA	18	13
136	GA	TC	TC	CA	34	12
137	GA	TC	TC	CA	28	14
138	GA	TC	TC	CA	32	11
139	GA	TC	TC	CA	21	14
140	GA	TC	TC	CA	21	13
141	GG	TT	CC	CA	26	12
142	GA	TC	TC	CA	24	13
143	GA	TT	TC	CC	26	11
144	GG	TT	CC	CC	25	12
145	GG	TT	CC	CC	31	11
146	GA	TC	TC	CA	33	12
147	GA	TT	TC	CC	33	11
148	GG	TT	CC	CC	25	11
149	AA	TC	TT	CA	23	12
150	GG	TT	CC	CC	33	11
151	GA	TC	TC	CA	24	13
152	GA	TC	TC	CA	25	13
153	GA	TT	TC	CC	30	13
154	GG	TT	CC	CC	32	11
155	GA	TC	TC	CA	21	13
156	AA	TC	TT	CA	25	12
157	GA	TC	TC	CA	30	13
158	GA	TC	TC	CA	24	14
159	GG	TT	CC	CC	20	13
160	GG	TT	CC	CC	19	13
161	GA	TC	TC	CA	35	13
162	GA	TC	TC	CA	33	13
163	GA	TC	TC	AA	20	13
164	GA	TC	TC	CA	23	12
165	GG	TT	CC	CC	29	13
166	AA	TC	TT	CA	27	12
167	AA	TT	TT	CC	23	13
168	GA	TC	TC	CA	22	12
169	GG	TT	CC	CC	34	14
170	GA	TC	TC	CA	32	13
171	GA	TC	TC	CA	27	12
172	GA	TC	TC	CA	23	11
173	GA	TT	TC	CC	24	13
174	GG	TT	CC	CC	27	13
175	AA	CC	TT	AA	28	13
176	GA	TC	TC	CA	18	11
177	GA	TC	TC	CA	18	11
178	GA	TC	TC	CA	23	13
179	GA	TC	TC	CA	24	13
180	GG	TT	CC	CC	27	11
181	GG	TT	CC	CC	27	14
182	AA	TT	TT	CC	32	14
183	GA	TC	TC	CA	22	14
184	GA	TC	TC	CA	26	16
185	GA	TC	TC	CA	20	11
186	GA	TC	TC	CA	27	14
187	GA	TT	TC	CC	26	14
188	GA	TC	TC	CA	26	13
189	GA	TC	TC	CA	19	11
190	AA	TC	TT	CA	23	12
191	GA	TC	TC	CA	18	13
192	GA	TC	TC	CA	22	12
193	GA	TT	TC	CC	36	14
194	GG	TT	CC	CC	25	12
195	AA	CC	TC	AA	31	14
196	AA	CC	TT	AA	26	13
197	GA	TC	TC	CA	21	12
198	GA	TC	TC	CA	20	13
199	AA	TC	TT	CA	30	13
200	GG	TT	CC	CC	22	13
201	GA	TT	TC	CC	20	12
202	GA	TC	TC	CA	35	13
203	GA	TC	TC	CA	27	13
204	GG	TT	CC	CC	27	13
205	GA	TC	TC	AA	20	13
206	GA	TC	TC	CA	36	13
207	GA	TC	TC	CA	34	13
208	GA	TT	TC	CC	26	13
209	GA	TC	TC	CA	25	13
210	GG	TT	CC	CC	20	13
211	AA	TC	TT	CA	30	13
212	GG	TT	CC	CC	30	13
213	AA	TT	TT	CC	26	14
214	GA	TT	TC	CC	20	13
215	GA	TC	TC	AA	25	11
216	GG	TT	CC	CC	19	13
217	GG	TT	CC	CC	23	11
218	GG	TT	CC	CC	33	11
219	GA	TC	TC	CA	20	11
220	GA	TC	TC	CA	23	13
221	AA	TC	TT	CA	28	12
222	GG	TT	CC	CC	21	13
223	GA	TC	TC	AA	35	12
224	GA	TC	TC	CA	26	13
225	GG	TT	CC	CA	27	12
226	GA	TC	TC	CA	28	14
227	GA	TT	TC	CC	27	15
228	AA	CC	TT	AA	23	11
229	GA	TC	TC	CA	23	14
230	GG	TT	CC	CC	19	12
231	AA	TC	TT	CA	36	13
232	GG	TT	CC	CC	19	11
233	GA	TC	TC	CC	25	13
234	GA	TC	TC	CA	24	13
235	GG	TT	CC	CC	27	13
236	GG	TT	CC	CC	21	12
237	GA	TC	TC	CA	27	13
238	GA	TC	TC	CA	22	14
239	AA	TC	TT	CA	18	11
240	AA	TC	TT	CA	30	14
241	GG	TT	CC	CC	26	12
242	AA	CC	TT	AA	23	13
243	GG	TT	CC	CC	20	11
244	GA	TC	TC	CA	32	13
245	GA	TT	TC	CC	23	13
246	GG	TT	CC	CC	36	11
247	GG	TT	CC	CA	25	12
248	GG	TT	CC	CC	20	14
249	GA	TT	TC	CC	23	10
250	AA	CC	TT	AA	32	13
251	GG	TT	CC	CC	30	14
252	GG	TT	CC	CC	20	11
253	GA	TT	TC	CC	19	14
254	GA	TC	TC	CA	21	15
255	GA	TC	TC	CA	19	14
256	GA	TC	TC	CA	23	13
257	GG	TT	CC	CC	25	13
258	GA	TC	TC	CA	30	14
259	GG	TT	CC	CC	23	13
260	GG	TT	CC	CC	26	13
261	GA	TT	TC	CC	27	14
262	GA	TC	TC	CA	22	12
263	GA	TC	TC	CA	31	12
264	GA	TC	TC	CA	29	12
265	GA	TC	TC	CA	22	14
266	GA	TT	TC	CC	21	13
267	GA	TC	TC	CA	30	14
268	GG	TT	CC	CC	27	14
269	AA	CC	TT	AA	25	12
270	GG	TT	CC	CC	24	12
271	GG	TT	CC	CC	36	16
272	GA	TT	TC	CC	30	12
273	GG	TT	CC	CC	35	13
274	GG	TT	CC	CC	23	12
275	GA	TC	TC	CA	30	12
276	GG	TT	CC	CC	24	12
277	GA	TC	TC	CA	22	14
278	GA	TT	TC	CC	20	10
279	GA	TT	TC	CC	18	12
280	GG	TT	CC	CC	24	12
281	GA	TC	TC	CA	25	11
282	GG	TT	CC	CC	28	12
283	GG	TT	CC	CC	18	13
284	GG	TT	CC	CC	25	12
285	AA	CC	TT	AA	27	12
286	GA	TC	TC	CA	28	14
287	GA	TT	TC	CC	23	12
288	GA	TT	TC	CC	26	13
289	GA	TC	TC	CC	31	12
290	GA	TC	TC	CA	31	12
291	GG	TT	CC	CC	20	12
292	GA	TC	TC	CA	27	14
293	GG	TT	CC	CA	24	12
294	AA	TC	TT	CA	34	12
295	GA	TC	TC	CA	24	12
296	GA	TT	TC	CC	29	12
297	GA	TT	TC	CC	22	12
298	GA	TT	TC	CC	30	12
299	GG	TT	CC	CC	31	12
300	GG	TT	CC	CC	26	12
301	GA	TC	TC	CA	29	12
302	GG	TT	CC	CC	33	12
303	GA	TT	TC	CC	32	12
304	GA	TC	TC	CA	32	12
305	GA	TC	TC	CA	30	12
306	GA	TC	TC	CA	22	12
307	GG	TT	CC	CC	33	12
308	GG	TT	CC	CC	23	12
309	GG	TT	CC	CA	28	12
310	GG	TT	CC	CC	29	12
311	AA	TT	TT	CC	26	12
312	GA	TC	TC	CC	24	12
313	AA	CC	TT	AA	26	13
314	GA	TT	TC	CC	27	12
315	AA	TT	TT	CC	28	12
316	GA	TC	TC	CA	31	12
317	GG	TT	CC	CC	19	12
318	GA	TT	TC	CC	26	12
319	GA	TC	TC	CA	27	12
320	GA	TT	TC	CC	28	12
321	GA	TC	TC	CA	24	12
322	GA	TC	TC	CA	25	12
323	GA	TC	TC	CA	27	12
324	GG	TT	CC	CC	31	12
325	GA	TT	TC	CC	31	12
326	GA	TC	TC	CA	26	12
327	GG	TT	CC	CC	30	12
328	AA	CC	TT	AA	19	12
329	GA	TC	TC	CA	29	12
330	AA	TC	TT	CA	26	12
331	GG	TT	CC	CC	26	12
332	AA	TT	TT	CC	28	12
333	GG	TT	CC	CC	23	12
334	AA	CC	TT	AA	29	12
335	GA	TT	TC	CC	24	12
336	GG	TT	CC	CC	27	12
337	GA	TC	TC	CA	32	12
338	AA	CC	TT	AA	34	12
339	GG	TT	CC	CC	35	12
340	GA	TC	TC	CA	27	12
341	AA	CC	TT	AA	28	14
342	GG	TT	CC	CA	32	13
343	GA	TC	TC	CA	21	13
344	GG	TT	CC	CC	19	16
345	GG	TT	CC	CC	27	15
346	GG	TT	CC	CC	26	14
347	GG	TT	CC	CC	26	14
348	GG	TT	CC	CC	32	12
349	GA	TC	TC	CA	19	12
350	GA	TC	TC	CA	25	12
351	GA	TC	TC	CA	26	14
352	GA	TC	TC	CA	27	13
353	GA	TT	TC	CC	28	12
354	AA	TC	TT	CA	34	13
355	GG	TT	CC	CC	29	16
356	GA	TC	TC	CC	19	15
357	AA	CC	TT	AA	28	14
358	GA	TC	TC	CA	30	11
359	GA	TT	TC	CC	24	15
360	GA	TC	TC	CA	28	13
361	GA	TC	TC	CA	26	13
362	GG	TT	CC	CC	22	13
363	GA	TC	TC	CA	21	14
364	GA	TC	TC	CA	28	13
365	GG	TT	CC	CA	25	14
366	GA	TC	TC	CA	24	13
367	GA	TC	TC	CA	29	14
368	GA	TT	TC	CC	30	12
369	GG	TT	CC	CC	26	12
370	GG	TT	CC	CC	28	12
371	GA	TC	TC	CA	25	14
372	GG	TT	CC	CC	28	13
373	GA	TC	TC	CA	27	14
374	GA	TC	TC	CA	26	14
375	GG	TT	CC	CC	28	12
376	GA	TC	TC	CA	27	12
377	GA	TC	TC	CA	27	16
378	AA	CC	TT	AA	29	12
379	GA	TC	TC	CA	28	13
380	GG	TT	CC	CC	27	12
381	AA	TC	TC	CA	23	12
382	GA	TC	TC	CA	23	14
383	GG	TT	CC	CC	20	13
384	AA	TC	TT	CA	32	12
385	AA	CC	TT	AA	23	16
386	GA	TC	TC	CA	30	15
387	GA	TC	TC	CA	33	11
388	GG	TT	CC	CC	19	14
389	GA	TC	TC	CA	21	14
390	GG	TT	CC	CC	19	15
391	GA	TT	TC	CC	25	13
392	AA	CC	TT	AA	30	13
393	GA	TC	TC	CA	23	14
394	GA	TC	TC	CA	25	13
395	GG	TT	CC	CC	26	14
396	GG	TT	CC	CC	27	13
397	AA	TT	TC	AA	22	14
398	AA	CC	TT	AA	29	12
399	GG	TT	CC	CC	30	12
400	AA	TC	TT	CA	23	14
401	AA	CC	TT	AA	25	13
402	GA	TC	TC	AA	26	14
403	GG	TT	CC	CC	27	14
404	GA	TC	TC	CA	22	14
405	GG	TT	CC	CC	31	12
406	AA	TC	TC	CA	29	12
407	GG	TT	CC	CC	22	14
408	GG	TT	CC	CC	31	12
409	GA	TC	TC	CA	30	12
410	GA	TC	TC	CA	23	14
411	GG	TT	CC	CC	25	13
412	GA	TC	TC	CA	26	14
413	GG	TT	CC	CA	27	14
414	GA	TC	TC	CA	31	12
415	AA	CC	TT	AA	29	12
416	GA	TC	TC	CA	33	12
417	GG	TT	CC	CC	26	14
418	AA	CC	TC	AA	19	12
419	AA	CC	TT	AA	19	12
420	AA	TC	TT	CA	23	14
421	GG	TT	CC	CC	23	14
422	GA	TC	TC	CA	26	12
423	GA	TC	TC	CA	27	12
424	AA	TC	TT	CA	31	14
425	GA	TC	TC	CA	29	12
426	GA	TT	TC	CC	23	12
427	GG	TT	CC	CC	23	14
428	AA	CC	TT	AA	24	13
429	GA	TT	TC	CC	28	14
430	AA	CC	TT	AA	28	14
431	GG	TT	CC	CC	21	14
432	GG	TT	CC	CC	20	14
433	AA	CC	TT	AA	27	13
434	AA	TT	TC	CC	32	12
435	AA	TC	TT	CA	35	11
436	GG	TT	CC	CC	28	12
437	GA	TC	TC	CA	27	14
438	GA	TC	TC	CA	26	14
439	GA	TC	TC	CA	27	12
440	GA	TT	TC	CC	30	13
441	AA	CC	TT	AA	30	12
442	GG	TT	CC	CC	28	15
443	GA	TC	TC	CA	28	14
444	GG	TT	CC	CC	22	11
445	GA	TC	TC	CC	22	12
446	GA	TC	TC	CA	26	12
447	GA	TT	TC	CC	26	12
448	AA	CC	TT	AA	33	12
449	GA	TC	TC	CA	21	16
450	AA	TC	TT	CA	31	12
451	GA	TC	TC	AA	22	12
452	GA	TT	TC	CC	22	12
453	GA	TC	TC	CA	22	12
454	GA	TC	TC	CA	22	12
455	GA	TT	TC	CA	27	12
456	GA	TC	TC	CA	21	12
457	GA	TC	TC	CC	24	12
458	GA	TC	TC	CA	36	12
459	AA	TC	TC	CC	20	12
460	GA	TC	TC	CA	23	12
461	GA	TT	TC	CC	28	12
462	AA	TC	TT	CA	25	12
463	GG	TT	CC	CC	19	12
464	GA	TC	TC	CA	23	12
465	GA	TT	TC	CC	20	14
466	GA	TT	TC	CC	27	14
467	GA	TC	TC	CA	32	12
468	GG	TT	CC	CC	35	11
469	GA	TC	TC	CA	28	12
470	GA	TT	TC	CC	32	14
471	GG	TT	CC	CC	21	14
472	GG	TT	CC	CC	27	14
473	AA	TC	TT	CA	26	14
474	GG	TT	CC	CC	27	12
475	GA	TC	TC	CA	26	13
476	GG	TT	CC	CC	30	13
477	GG	TT	CC	CC	30	12
478	GG	TT	CC	CA	28	15
479	GA	TC	TC	CA	25	12
480	GG	TT	CC	CC	34	12
481	GG	TT	CC	CC	28	14
482	GA	TT	TC	CC	22	11
483	GG	TT	CC	CC	22	12
484	GA	TC	TC	CC	26	11
485	GG	TT	CC	CC	27	12
486	GG	TT	CC	CC	25	12
487	GA	TC	TC	CA	33	12
488	AA	CC	TT	AA	21	16
489	GG	TT	CC	CC	24	12
490	GG	TT	CC	CC	31	12
491	GG	TT	CC	CC	20	12
492	GA	TC	TC	CA	22	12
493	AA	TT	TC	CC	22	12
494	GA	TC	TC	CA	22	12
495	GA	TC	TC	CA	22	12
496	AA	TT	TT	CC	27	12
497	GG	TT	CC	CC	24	12
498	GA	TC	TC	CA	28	12
499	AA	TC	TT	CA	27	13
500	AA	TC	TT	CA	36	12
501	GG	TT	CC	CC	20	12
502	GA	TC	TC	CA	19	12
503	AA	TC	TT	CA	23	12
504	GG	TT	CC	CC	25	12
505	AA	TC	TT	CA	21	14
506	GA	TC	TC	CA	19	12
507	AA	CC	TT	AA	22	12
508	AA	TC	TT	CA	27	14
509	AA	CC	TT	AA	27	13
510	GG	TT	CC	CC	32	12
511	GA	TT	TC	CC	35	11
512	GG	TT	CC	CC	28	12
513	GA	TT	TC	CC	27	14
514	GA	TT	TC	CC	26	14
515	GA	TC	TC	AA	27	12
516	GA	TC	TC	CA	26	13
517	GG	TT	CC	CC	30	13
518	GA	TT	TC	CC	30	12
519	GA	TC	TC	CA	25	12
520	GA	TC	TC	CA	34	12
521	GA	TT	TC	CC	22	12
522	GA	TC	TC	CA	25	11
523	GA	TC	TC	CA	24	12
524	GG	TT	CC	CC	25	12
525	GG	TT	CC	CC	33	12
526	GA	TC	TC	CA	21	16
527	GG	TT	CC	CC	24	12
528	GG	TT	CC	CC	31	12
529	GG	TT	CC	CC	20	12
530	GG	TT	CC	CC	22	12
531	AA	CC	TT	AA	22	12
532	GG	TT	CC	CC	22	12
533	GA	TT	TC	CC	27	12
534	GA	TC	TC	CA	21	12
535	AA	CC	TT	AA	24	12
536	GA	TC	TC	CA	28	12
537	GA	TC	TC	CA	27	13
538	GA	TC	TC	CA	36	12
539	AA	CC	TT	AA	20	12
540	GG	TT	CC	CC	19	12
541	GG	TT	CC	CA	23	12
542	GA	TC	TC	CA	25	12
543	AA	TT	TT	CC	21	14
544	GG	TT	CC	CC	19	12
545	GA	TC	TC	CA	22	12
546	GA	TT	TC	CC	23	12
547	GG	TT	CC	CC	27	14
548	GA	TC	TC	CA	27	13
549	GG	TT	CC	CC	32	12
550	AA	CC	TC	AA	28	12
551	GA	TT	TC	CC	32	14
552	GA	TT	TC	CC	21	14
553	GA	TC	TC	CA	27	12
554	GA	TT	TC	CA	26	13
555	AA	CC	TT	AA	30	13
556	GG	TT	CC	CC	30	12
557	AA	CC	TT	AA	28	15
558	GG	TT	CC	CC	34	12
559	GA	TC	TC	AA	22	11
560	GA	TC	TC	CA	22	12
561	GG	TT	CC	CC	25	11
562	GG	TT	CC	CC	27	12
563	GA	TC	TC	CA	25	12
564	GG	TT	CC	CC	33	12
565	GA	TC	TC	CA	21	16
566	GG	TT	CC	CC	24	12
567	GA	TC	TC	CA	31	12
568	GA	TT	TC	CC	20	12
569	GA	TT	TC	CC	22	12
570	GG	TT	CC	CC	22	12
571	GA	TT	TC	CC	27	12
572	AA	CC	TT	AA	21	12
573	GA	TC	TC	CA	24	12
574	AA	CC	TT	AA	28	12
575	GA	TC	TC	CA	27	13
576	GA	TC	TC	CA	20	12
577	GA	TT	TC	CC	19	12
578	GG	TT	CC	CC	23	12
579	GA	TC	TC	CA	25	12
580	GG	TT	CC	CC	28	12
581	AA	CC	TT	AA	29	12
582	GA	TC	TC	CA	28	14
583	GA	TC	TC	CA	19	12
584	GA	TC	TC	CA	22	12
585	GA	TC	TC	CA	23	12
586	GA	TC	TC	CA	20	14
587	GA	TC	TC	CA	27	14
588	GA	TT	TC	CC	27	13
589	GG	TT	CC	CC	32	12
590	GA	TC	TC	CA	35	11
591	GA	TT	TC	CC	28	12
592	GG	TT	CC	CC	21	14
593	GA	TT	TC	CC	27	14
594	GA	TC	TC	CA	30	13
595	GA	TC	TC	CA	30	12
596	GA	TC	TC	CA	28	15
597	GG	TT	CC	CC	25	12
598	GG	TT	CC	CA	34	12
599	GA	TT	TC	CA	28	14
600	AA	TC	TT	CA	22	11
601	GA	TC	TC	CA	22	12
602	AA	CC	TT	AA	28	11
603	GA	TT	TC	CC	25	12
604	GA	TC	TC	CA	33	12
605	GA	TC	TC	CA	21	16
606	GA	TC	TC	CA	24	12
607	GA	TC	TC	CA	31	12
608	GA	TC	TC	CA	20	12
609	GG	TT	CC	CC	22	12
610	GG	TT	CC	CC	22	12
611	GA	TC	TC	CA	27	12
612	AA	TC	TT	CA	21	12
613	GG	TT	CC	CC	24	12
614	AA	TT	TT	CC	28	12
615	GG	TT	CC	CC	27	13
616	GA	TC	TC	CA	36	12
617	GG	TT	CC	CA	20	12
618	AA	TC	TC	CA	19	12
619	GG	TT	CC	CC	23	12
620	GA	TC	TC	CA	25	12
621	GA	TC	TC	CA	26	12
622	GG	TT	CC	CC	25	12
623	GA	TC	TC	CA	24	12
624	GG	TT	CC	CA	23	13
625	GA	TC	TC	CA	34	12
626	GA	TC	TC	CA	22	12
627	GG	TT	CC	CC	33	12
628	AA	TC	TT	CA	30	12
629	GA	TC	TC	CA	27	15
630	GA	TC	TC	CA	25	12
631	GA	TT	TC	CC	34	12
632	GA	TT	TC	CC	27	14
633	GG	TT	CC	CC	22	11
634	GG	TT	CC	CC	22	12
635	GA	TC	TC	CA	28	11
636	GA	TC	TC	CA	21	14
637	GA	TT	TC	CC	25	11
638	GA	TC	TC	CA	34	15
639	GG	TT	CC	CC	21	12
640	GG	TT	CC	CC	32	13
641	GA	TC	TC	AA	28	12
642	GA	TT	TC	CC	23	12
643	GG	TT	CC	CC	26	11
644	AA	TC	TT	CA	26	13
645	AA	TC	TT	CA	34	13
646	GG	TT	CC	CC	35	13
647	GG	TT	CC	CC	33	13
648	GA	TC	TC	CA	29	14
649	GG	TT	CC	CC	32	12
650	GA	TC	TC	CA	32	13
651	GG	TT	CC	CC	35	13
652	GG	TT	CC	CC	25	14
653	GG	TT	CC	CC	27	12
654	GG	TT	CC	CC	36	13
655	GA	TT	TC	CC	31	13
656	GG	TT	CC	CC	31	12
657	AA	TC	TT	CA	26	12
658	AA	TT	TT	CC	23	12
659	AA	TC	TT	CA	23	13
660	GA	TC	TC	CA	24	13
661	GA	TC	TC	CA	29	13
662	GA	TT	TC	CC	33	13
663	GA	TC	TC	CA	27	12
664	GG	TT	CC	CA	24	13
665	GG	TT	CC	CC	29	13
666	GG	TT	CC	CC	19	11
667	GG	TT	CC	CC	30	14
668	GA	TC	TC	CA	24	13
669	GA	TC	TC	CA	31	13
670	AA	TC	TT	CA	23	12
671	GA	TT	TC	CC	23	12
672	GA	TC	TC	CA	31	13
673	GG	TT	CC	CC	27	13
674	GA	TC	TC	AA	21	13
